# Supplementary material for: A Longitudinal Study of Hematology and Stress Biomarker Profiles in Young Asian Elephants (Elephas Maximus) in Relation to Elephant Endotheliotropic Herpesvirus (EEHV) in Thailand
Source: Animals (Basel). 2021 Aug 28;11(9):2530. doi: 10.3390/ani11092530 (PMC8471699; doi:10.3390/ani11092530)
Supplement: Supplementary file 1 [file animals-11-02530-s001.zip]

Archive with 1 entries (1 files):
- animals-1345747-supplementary.pdf
